# Supplementary material for: Carbon Fiber-Reinforced Thermoplastic Composite Coatings for Steel Pipelines
Source: Polymers (Basel). 2024 Dec 5;16(23):3417. doi: 10.3390/polym16233417 (PMC11644091; doi:10.3390/polym16233417)
Supplement: Supplementary file 1 [file polymers-16-03417-s001.zip]

Archive with 1 entries (1 files):
- polymers-3305126-supplementary.pdf
